# Supplementary material for: HPV infection alters vaginal microbiome through down-regulating host mucosal innate peptides used by Lactobacilli as amino acid sources
Source: Nat Commun. 2022 Feb 28;13:1076. doi: 10.1038/s41467-022-28724-8 (PMC8885657; doi:10.1038/s41467-022-28724-8)
Supplement: Supplementary file 4 — Supplementary data 1 [file 41467_2022_28724_MOESM4_ESM.xlsx]

## Sheet: PeptideGroups
Supplementary Data 1. Bacterial peptides (and related proteins) containing 13C15N-labeled lysines (from exogenous elafin) in their sequence.
Lactobacillus crispatus
Annotated Sequence	Modifications	Quality PEP	Quality q-value	Positions in Master Proteins	Theo. MH+ [Da]	Percolator q-Value Sequest HT	Percolator PEP Sequest HT
[R].NVGVDNIDMDKAKELGFEITNVPVYSPDAIAEHAAIQAAR.[V]	2xLabel:13C(6)15N(2) [K11; K13]	0.00326691	0	A0A135YP76 [78-117]	4298.17	0	0.0003923
[R].NVGVDNIDMDKAKELGFEITNVPVYSPDAIAEHAAIQAAR.[V]	2xDeamidated [N6; N]; 2xLabel:13C(6)15N(2) [K11; K13]	1.51242e-07	0	A0A135YP76 [78-117]	4300.14	0	1.188e-09
[K].TIVYSVNEDTLTADDKIVSAASCTTNSLAPMANALDK.[E]	1xDeamidated [N7]; 1xLabel:13C(6)15N(2) [K16]; 1xCarbamidomethyl [C23]	0.00243018	0	Q5K118 [134-170]	3908.89	0	0.0002682
[V].ITSGLAIMDTMNFIKSDVSTIAIGMAASMASILLTSGTKGK.[R]	1xDeamidated [N12]; 1xLabel:13C(6)15N(2) [K15]; 2xOxidation [M8; M11]	0.000166136	0	A0A120DKH7 [70-110]	4187.14	0	8.844e-06
[K].SDPVAEAVIEMAKPGNSVLQPK.[L]	1xDeamidated [Q/N]; 2xLabel:13C(6)15N(2) [K13; K22]	0.0124071	0.000409724	A0A109DFB8 [345-366]	2297.2	0.0001365	0.002121
[A].AGAADAGAAKSEFDVELTEAGQEK.[V]	1xLabel:13C(6)15N(2) [K10]	0.0162326	0.000409724	A0A109DHR8 [42-65]	2373.13	0.0001365	0.002968
[R].LPYGVQADAQDAADAVAFQKPDQDLIVNIKEPVDAMVK.[V]	2xDeamidated [Q19; Q23]; 2xLabel:13C(6)15N(2) [K30; K]	0.00968879	0.000409724	A0A109DG08 [84-121]	4101.07	0.0004551	0.007407
[R].HSTQAWQSLKPDDDPLAK.[G]	2xDeamidated [Q4; Q7]; 1xLabel:13C(6)15N(2) [K10]	0.0445101	0.0013585	A0A226UJ18 [387-404]	2046.99	0.0005772	0.01077
[V].ISNDIKRAQNVAAQIETGMTVINGR.[W]	3xDeamidated [Q9; N23; N/Q]; 1xLabel:13C(6)15N(2) [K6]	0.0665138	0.00217099	A0A226UYC9 [393-417]	2710.39	0.001079	0.02501
[K].ALPKEMLPIVDKPTIQFIVEEAKK.[S]	1xDeamidated [Q16]; 2xLabel:13C(6)15N(2) [K4; K12]	0.0731376	0.0023438	A0A109DGQ1 [23-46]	2754.57	0.0009631	0.02064
[L].NKIYHQKDTISFDNFFNQVGQGK.[T]	2xDeamidated [N1; N14]; 2xLabel:13C(6)15N(2) [K2; K7]	0.0846583	0.00252506	A0A226UY63 [282-304]	2746.34	0.001079	0.02512
[L].LSIYLKNEGYEPVAAYSGK.[E]	1xDeamidated [N7]; 1xLabel:13C(6)15N(2) [K6]	0.178389	0.00628139	A0A109DDH7 [16-34]	2111.08	0.002899	0.07049
[R].GIFLQQDDFLDKDIRPVSEIEDQRPINQHWSWDK.[I]	2xDeamidated [Q5; N27]; 2xLabel:13C(6)15N(2) [K12; K34]	0.221365	0.00764004	A0A226SR01 [547-580]	4186.05	0.003451	0.09796
[R].SLDSVINQYLGTVKPMYNQF.[I]	1xLabel:13C(6)15N(2) [K14]	0.224355	0.00772601	A0A1C2D404 [156-175]	2325.17	0.003507	0.09979
[M].GMTGDDLIAFGDGGNDIDMLK.[F]	1xDeamidated [N15]; 1xLabel:13C(6)15N(2) [K21]; 1xOxidation [M19]	0.248285	0.00802287	A0A226UVQ3 [207-227]	2179.96	0.003748	0.1173
[R].GIFLQQDDFLDKDIRPVSEIEDQRPINQHWSWDK.[I]	1xDeamidated [Q/N]; 2xLabel:13C(6)15N(2) [K12; K34]	0.25592	0.00810509	A0A226SR01 [547-580]	4185.06	0.003802	0.1225
Lactobacillus jensenii
Annotated Sequence	Modifications	Quality PEP	Quality q-value	Positions in Master Proteins	Theo. MH+ [Da]	Percolator q-Value Sequest HT	Percolator PEP Sequest HT
[R].QTDKPFLMPVEDVFTITGR.[G]	1xLabel:13C(6)15N(2) [K4]	0.000502011	0	A0A2I1XP20 [207-225]	2202.14	0	7.612e-05
[R].HLVFFNTHPYLASPILGVTLALEEEKANGKEVEDQAIQGVK.[V]	2xLabel:13C(6)15N(2) [K30; K]	0.000814929	0	D6S2P3 [62-102]	4521.4	0.0001035	0.001388
[N].GSKVAVVVGDVLSHTNVR.[V]	1xLabel:13C(6)15N(2) [K3]	5.69865e-05	0	A0A5N1I9Q9 [66-83]	1845.04	0	6.384e-06
[K].KYESASFAYNDDQIVSSDILGMTAGSIFDPTQTEVTTAGDK.[Q]	1xLabel:13C(6)15N(2) [K1]; 3xDeamidated [N10; Q13; Q32]	0.000352279	0	D6S5V9 [269-309]	4384	0	5.097e-05
[K].SVVTGLEMFHK.[T]	1xLabel:13C(6)15N(2) [K11]	0.00125057	0	A0A2I1XP20 [256-266]	1255.66	0	0.0002146
[K].AEDVKPKPIGHWGTIVPQNFIYAHLNR.[AV]	2xLabel:13C(6)15N(2) [K5; K7]; 1xDeamidated [Q18]	0.000521078	0	A0A5N1IJI9 [43-69]	3117.66	0	7.955e-05
[K].EGVSEDEANDIKAK.[L]	2xLabel:13C(6)15N(2) [K12; K14]	8.86151e-05	0	A0A5N1I3D7 [96-109]	1520.74	0	1.056e-05
[DN].EWAWLDKTVGGDMEFTTFITVIAR.[N]	1xLabel:13C(6)15N(2) [K7]; 1xOxidation [M13]	0.000225179	0	A0A5N1IG99 [762-785]	2810.39	0	3.047e-05
[K].MPQDIEERDVIIVDPMLATGGSANMAIEALKK.[R]	2xLabel:13C(6)15N(2) [K31; K32]; 1xOxidation [M16]; 1xDeamidated [N24]	0.00341039	0.000147748	A0A5N1I8U1 [118-149]	3488.77	6.428e-05	0.0006617
[K].YLSEICLVDQPYVKDSDMTVEAYAK.[S]	2xLabel:13C(6)15N(2) [K14; K25]; 1xDeamidated [Q10]; 1xCarbamidomethyl [C6]	0.00697277	0.000285571	A0A5N1IF30 [233-257]	2954.4	0.0001035	0.001469
[T].SEIERKWYVIDATDIALGR.[L]	1xLabel:13C(6)15N(2) [K6]	0.00605265	0.000285571	D6S460 [21-39]	2243.19	0.0001035	0.001257
[E].VEGKVVDTLPNAMFKVELENGATILAHVSGK.[I]	1xLabel:13C(6)15N(2) [K15]	0.0094208	0.000414482	A0A2I1XNH3 [9-39]	3274.76	0.0001401	0.002053
[W].NEAVKAADDSEFGR.[T]	1xLabel:13C(6)15N(2) [K5]	0.016328	0.00054042	A0A5N1IEG2 [360-373]	1516.71	0.0002546	0.003771
[K].MPQDIEERDVIIVDPMLATGGSANMAIDALKK.[R]	2xLabel:13C(6)15N(2) [K31; K32]; 1xOxidation [M25]	0.0179963	0.000669131	D6S5F0 [118-149]	3473.77	0.0003109	0.004207
[K].SFVAGEPFVVLLGDDLMSDKIPLTQQLINRYNETHASTIAVK.[R]	2xLabel:13C(6)15N(2) [K20; K42]; 1xDeamidated [N32]	0.0336891	0.00108789	A0A5N1IKZ3 [119-160]	4647.43	0.0005013	0.008603
[A].KESNYLTSVFSTKSGFGLAYSDLSTGEIFTTHLK.[S]	1xLabel:13C(6)15N(2) [K]	0.0402738	0.00133842	A0A5N1ICA3 [122-155]	3736.88	0.0006101	0.01094
[R].EVNLDVDVAVIGSGAAGLIAACRALSMGKNV.[V]	1xLabel:13C(6)15N(2) [K29]; 2xDeamidated [N3; N30]; 1xCarbamidomethyl [C22]	0.0450624	0.00151763	D6S2D4 [101-131]	3080.58	0.0007162	0.01212
[W].ILGKHIVVDKK.[G]	2xLabel:13C(6)15N(2) [K4; K10]	0.0492201	0.00163653	A0A558M0D2 [259-269]	1265.83	0.005043	0.1693
[N].PELEKEGYYVDSLDELYK.[K]	1xLabel:13C(6)15N(2) [K5]	0.0524967	0.00175732	D6S2A4 [181-198]	2198.06	0.0008195	0.01453
[Y].DEGGKGLSVTDITTAGSLEKPR.[M]	1xLabel:13C(6)15N(2) [K5]	0.0534254	0.00175732	A0A5N1IKJ4 [27-48]	2239.17	0.0008195	0.01494
[S].NVLNYINANKICDIRLTTNINWK.[K]	1xLabel:13C(6)15N(2) [K10]; 3xDeamidated [N9; N19; N21]; 1xCarbamidomethyl [C12]	0.0755429	0.00264803	A0A5N1IDR2 [186-208]	2801.44	0.008932	0.2832
[K].ALLLFENPEDALEAIKDGVQIDTLNVGSMSYAVGK.[V]	2xLabel:13C(6)15N(2) [K16; K35]; 2xDeamidated [Q20; N25]	0.117349	0.00403516	D6S2P5 [242-276]	3738.9	0.006222	0.2058
[L].QLDKGEKIQAMINVPEGHEEGNLFFITK.[M]	2xLabel:13C(6)15N(2) [K4; K7]; 2xDeamidated [Q1; Q9]	0.127259	0.00431852	A0A5N1IGX4 [592-619]	3203.63	0.001793	0.04607
[R].LNANAHAVQMPIGAEDQFEGVIDLINMVADVYDEDKLGSK.[W]	2xLabel:13C(6)15N(2) [K36; K40]; 2xDeamidated [Q9; Q17]	0.130019	0.00431852	A0A5N1IFA2 [157-196]	4348.1	0.001809	0.04768
[L].TDEQVEQLASYAK.[E]	1xLabel:13C(6)15N(2) [K13]; 2xDeamidated [Q4; Q7]	0.136418	0.00466816	A0A558J0E7 [283-295]	1491.69	0.001959	0.05124
[R].LEIEKLEANNNK.[L]	1xLabel:13C(6)15N(2) [K5]	0.167262	0.0060396	A0A5N1I9U8 [278-289]	1422.77	0.002524	0.06874
[K].YESASFAYNDDQIVSSDILGMTAGSIFDPTQTEVTTAGDKQLVK.[T]	2xLabel:13C(6)15N(2) [K40; K44]; 2xDeamidated [Q31; Q41]	0.186069	0.0065988	D6S5V9 [270-313]	4731.24	0.002785	0.08095
[I].FDAIKNAGYSVNIKPNGHEIWEQYK.[Y]	2xLabel:13C(6)15N(2) [K14; K25]; 2xDeamidated [N16; Q23]	0.204463	0.00738768	D6S4Z7 [318-342]	2939.45	0.007333	0.2374
[K].TSSGSGINVKILDYNGSNNITTITANQYKNAALTAGITDA.[N]	1xLabel:13C(6)15N(2) [K29]; 3xDeamidated [N19; N26; N30]	0.223114	0.00847484	A0A5N1IFQ1 [98-137]	4083.01	0.003606	0.1078
[P].KGWTGPKFDLDGNPIENSFR.[A]	1xLabel:13C(6)15N(2) [K7]	0.236212	0.00914224	A0A5N1IJI9 [288-307]	2286.14	0.003899	0.1186
[N].HFLNTVKPYIGK.[A]	1xLabel:13C(6)15N(2) [K7]	0.247532	0.00934834	A0A558M0F0 [66-77]	1424.81	0.004007	0.1274
[E].TEEKAASEEEQANEDK.[-]	1xLabel:13C(6)15N(2) [K4]	0.248684	0.00934834	A0A5N1ID93 [109-124]	1815.8	0.004007	0.1285
[V].DQALKEADNSNSQEEK.[S]	1xLabel:13C(6)15N(2) [K5]; 2xDeamidated [N/Q]	0.248684	0.00934834		1815.8	0.004007	0.1286
[F].NMPLINVFSATLEGALMALFPIIYVIVAALFTYNVTNK.[S]	1xLabel:13C(6)15N(2) [K38]; 3xDeamidated [N1; N6; N34]	0.254498	0.00969225	A0A5N1IKX4 [46-83]	4183.22	0.004155	0.1335
Lactobacillus iners
Annotated Sequence	Modifications	Quality PEP	Quality q-value	Positions in Master Proteins	Theo. MH+ [Da]	Percolator q-Value Sequest HT	Percolator PEP Sequest HT
[A].PGHADYIKNMITGAAQMDGAILVVAATDGPMPQTR.[E]	1xOxidation [M]; 2xDeamidated [N9; Q16]; 1xLabel:13C(6)15N(2) [K8]	0.106625	0.00219018	A0A6G7BJQ8 [84-118]	3636.76	0.0009655	0.05081
[T].GDPAISLPVYETINGLPIGVQISSLKGNEYR.[L]	1xLabel:13C(6)15N(2) [K26]	0.134623	0.00408679	A0A2N6RUX7 [445-475]	3308.76	0.003827	0.1424
