# Supplementary material for: HPV infection alters vaginal microbiome through down-regulating host mucosal innate peptides used by Lactobacilli as amino acid sources
Source: Nat Commun. 2022 Feb 28;13:1076. doi: 10.1038/s41467-022-28724-8 (PMC8885657; doi:10.1038/s41467-022-28724-8)
Supplement: Supplementary file 6 — Source data [file 41467_2022_28724_MOESM6_ESM.xlsx]

## Sheet: Fig 1B
	HPV infection			BV development
HPV- BV-	3.36% (117/3481)		HPV- BV-	3.93% (137/3481)
HPV- BV+	5.99% (123/2053)		HPV+ BV-	8.78% (23/262)

## Sheet: Fig 1C
	HPV infection				GV development
	Normal	GV			Normal	HPV
Positive	117	123		Positive	137	23
Negative	3364	1920		Negative	3344	239

## Sheet: Fig 1D
	BV development
	HPV-	HPV+
	33.5	17.0333
	43.1667	26.5667
	62.9667	4.86667
	38.5333	8.86667
	26.0333	41.5333
	45.2333	30.5667
	88.7667	22.9
	48.0333	70.0667
	66.5667	40.5667
	31.8	54.2
	67.4333	68.5667
	60.3667	77.6
	82.1667	21.6667
	60.3333	29.5667
	62.7333	37.2
	56.5	37.3333
	61.1	4.33333
	41.8667	59
	94.4333	52.7333
	56.2667	6.7
	23.3	11.0333
	50.7333	50.7333
	50.4	20.5667
	25.4667
	93.0667
	41.5
	35.7
	27
	103.867
	42.7
	57.8333
	89
	101.067
	73.9667
	102.333
	37.5
	45.4667
	41.7333
	60.9667
	49.5
	40.4667
	51.0667
	99.3667
	52
	39.4
	69.1333
	87.2667
	102.5
	39.3667
	49.4333
	57.8667
	86.7
	54.2333
	95.8667
	29.1
	34.2
	84.4
	70.5333
	99.2333
	93.6
	63.4333
	100.9
	62
	49.4667
	33.4333
	50.8333
	82.8333
	66.6667
	49.0667
	61.9
	65.8667
	29.3667
	70.5667
	40.4
	44.5333
	41.5
	47.6333
	85.3
	85.6333
	53.2
	71.1
	22.4667
	91.2667
	56.4
	23
	94.8
	101.967
	48.8667
	38.2667
	73.9667
	94.4
	14.9667
	64.9667
	52.7
	66.2
	79.1333
	38.6
	90.3333
	76.9
	64.8667
	89.9
	53.4
	60.4333
	41.5333
	63.9667
	85.8
	33.9667
	59.2667
	67.8
	30.5
	49.1
	48.2
	63.7333
	45.7
	46.7
	60.9333
	48
	50.6667
	51.0333
	72.4667
	97.5333
	32.4333
	65.2
	52.2667
	33.1333
	52.2333
	55.8
	23.5333
	71.8667
	35.2333
	42.0333
	62.4667
	85.8667
	57.0667
	40.3
	68.6
	78.1333

## Sheet: Fig 1E
HPV infection
Nb of months	BV-	BV+
22	0
23	1
12	1
20	1
33	0
17	1
8	1
17	1
37	1
26	1
14	1
11	1
21	0
40	1
11	1
52	1
12	1
19	0
7	1
50	1
36	1
17	0
38	1
8	1
28	0
19	0
10	1
15	1
14	0
19	1
21	1
20	1
17	1
23	1
12	1
37	0
8	1
12	1
6	1
12	0
23	1
14	1
12	0
11	1
13	1
3	1
16	1
20	0
9	1
6	1
17	0
7	1
10	0
5	1
37	1
3	1
5	1
56	1
12	1
22	1
23	1
36	1
14	1
21	0
13	1
13	1
6	1
17	1
6	1
5	1
6	1
17	1
50	1
6	1
6	0
17	0
27	0
6	1
9	1
8	1
5	1
33	0
33	0
33	0
12	1
13	0
6	1
8	1
8	0
6	1
9	1
12	1
12	1
9	1
35	1
6	1
5	1
27	0
7	1
49	0
25	1
8	1
19	1
12	1
7	1
17	1
13	1
14	1
17	1
6	1
28	1
80	1
17	1
36	1
5	1
7	1
22	1
12	1
13	1
24	1
46	1
6	1
76	0
34	1
9	1
50	1
35	1
25	1
13	1
7	0
17	1
7	1
10	1
56	1
30	1
78	1
13	1
48	1
24	1
45	1
17	1
68	1
3	1
24	1
16	0
26	1
8	1
30	1
5	0
8	1
54	1
47	1
29	1
22	1
29	1
55	1
59	0
15	1
13	1
54	1
15	1
61	1
19	1
11	1
12	1
37	1
31	1
34	1
11	1
74	1
30	1
27	1
27	1
17	1
80	1
68	1
27	1
18	1
38	1
73	0
38	1
17	1
53	0
32	1
87	1
26	1
41	1
12	1
31	1
2	0
36	1
25	1
49	1
22	1
53	1
43	1
6	1
49	1
32	1
40	1
4	1
23	1
12	1
15	1
53	1
45	1
14	1
27	1
6	1
12	1
12	1
76	1
23	1
32	1
35	1
38	0
22	1
5	1
13	0
38	1
18	1
5	1
20	0
9	1
17	1
33	1
56	0
21	1
16	1
19	1
55	1
33	1
44	1
31	1
17	0
17	1
7	0
6	1
5	1
44	1
19	0
80	1
20	0
10	1
39	1
59	1
50	1
17	1
33	1
2	1
40	1
44	1
19	1
77	1
8	1
4	1
49	1
11	1
16	1
2	1
65	1
47	1
4	1
36	1
26	1
58	1
39	1
24	0
26	1
23	1
12	1
45	1
21	1
12	1
46	1
39	1
32	1
12	1
11	0
40	1
52	1
16	1
33	1
28	1
55	1
24	1
14	1
61	0
38	1
24	1
17	1
6	1
14	1
47	1
12	0
36	1
37	1
63	1
29	1
50	1
47	1
78	1
7	1
61	1
41	1
60	1
32	1
45	1
27	1
53	1
21	1
30	1
62	1
50	1
18	1
30	1
33	1
13	1
9	1
10	1
9	1
30	1
6	1
5	1
5	1
8	1
36	1
1	1
37	1
41	1
10	1
12	1
51	0
65	0
43	1
37	1
44	1
67	0
7	1
34	1
27	1
27	1
37	1
36	1
84	1
9		1
51		1
61		0
48		1
12		1
31		0
25		1
29		1
15		1
3		1
19		1
30		1
43		1
53		0
56		1
27		0
29		0
13		1
68		0
10		1
61		1
5		1
5		1
22		1
34		1
18		1
25		1
24		0
47		1
69		0
60		0
24		1
5		1
6		0
2		1
33		1
66		1
93		0
18		1
66		1
6		1
8		0
54		0
52		0
53		0
22		1
52		0
8		1
6		0
12		1
39		1
45		0
20		1
35		0
55		0
17		1
24		1
50		1
78		0
70		1
52		1
8		1
13		1
30		0
42		1
16		1
16		1
1		0
30		1
7		1
78		0
31		1
10		0
36		1
58		0
32		1
65		1
18		1
19		1
41		1
68		1
86		0
22		0
22		1
12		1
37		1
32		1
65		1
38		1
29		1
18		1
16		1
11		1
8		1
45		1
63		1
69		0
15		1
8		1
29		1
65		0
15		1
52		1
36		1
42		1
24		1
19		1
18		1
13		1
10		1
16		1
25		1
59		0
30		1
58		1
7		1
46		1
20		1
12		1
19		1
13		1
78		1
53		1
31		1
38		1
21		0
30		1
46		1
54		0
79		1
47		1
20		1
55		1
7		1
67		0
35		0
10		1
33		1
23		0
74		1
78		0
61		1
45		1
36		0
61		1
19		1
12		1
28		1
36		1
62		1
34		1
14		0
62		0
10		0
65		0
82		0
10		1
52		1
76		0
49		0
10		1
18		1
15		1
11		1
18		0
30		1
66		1
57		1
67		1
21		1
20		1
55		1
43		1
18		1
30		1
10		1
16		1
5		1
23		1
5		1
18		1
69		1
50		1
49		0
7		0
9		0
4		1
17		1
57		1
39		0
27		0
6		0
17		1
65		0
19		0
81		0
53		0
40		1
59		1
36		1
84		1
28		1
95		1
15		1
59		1
48		1
65		1
37		1
6		1
23		1
6		0
19		1
42		0
12		1
65		1
29		1
8		1
31		0
29		1
17		1
61		1
15		1
15		1
14		0
15		0
18		1
57		1
82		1
13		1
21		0
53		0
21		0
7		1
7		1
54		1
30		0
5		1
35		1
3		0
54		1
23		1
61		1
25		1
7		1
54		1
15		1
8		0
7		0
9		1
11		0
21		1
21		1
29		1
41		1
46		1
13		1
10		1
49		0
2		0
43		1
7		1
46		0
26		1
33		1
29		0
14		1
78		0
37		1
28		1
41		1
49		1
51		1
30		1
5		1
3		1
40		1
81		0
34		1
40		0
28		1
6		1
28		1
6		0
30		1
54		1
19		0
78		0
17		1
28		1
13		1
59		0
14		1
12		1
41		0
22		0
43		1
12		0
41		1
10		1
35		1
14		0
30		0
23		1
19		1
42		0
15		1
6		0
9		1
11		1
8		1
12		0
11		1
13		1
33		1
8		0
6		0
12		0
38		0
36		1
26		1
13		0
20		1
17		1
5		0
33		0
5		0
32		1
42		1
12		1
10		1
12		0
18		1
9		0
50		1
7		1
34		1
25		1
39		1
18		1
19		0
26		0
27		1
17		1
14		0
24		1
6		0
23		1
4		1
6		1
6		0
19		1
8		1
14		1
10		1
6		0
9		1
11		1
27		1
25		0
15		1
23		1
17		1
30		1
18		0
33		1
39		0
20		0
45		1
5		1
22		0
26		0
12		1
24		0
17		0
6		1
22		1
17		1
53		1
17		1
4		1
5		1
50		1
29		0
30		0
12		1
8		0
18		1
10		1
21		1
10		1
50		0
9		1
12		1
4		1
25		0
8		1
34		1
13		1
17		0
29		0
7		1
7		1
12		1
30		1
34		1
35		1
42		1
6		1
40		1
36		1
57		1
53		1
15		1
64		1
18		0
42		1
45		1
59		1
36		1
9		1
21		1
56		1
74		1
46		0
52		0

## Sheet: Fig 1F
Bacterial vaginosis
Nb of months	HPV-	HPV+
40	0
19	1
12	1
62	1
24	1
36	1
6	1
25	1
13	1
35	1
23	1
13	0
37	1
59	1
37	0
2	1
17	1
28	1
12	1
59	1
27	1
12	1
60	1
35	1
41	0
54	1
36	1
36	1
25	1
9	1
15	1
37	1
18	1
24	1
29	1
41	1
48	1
28	1
21	1
12	1
11	1
44	0
8	1
12	0
16	1
18	1
14	1
27	1
54	0
43	1
15	1
24	1
35	1
24	1
16	0
60	1
38	1
26	1
36	1
32	1
37	1
35	1
31	1
15	1
15	1
3	1
35	1
36	1
22	1
44	0
29	1
4	1
6	1
24	1
45	1
7	0
26	1
14	1
4	1
59	1
22	1
38	1
26	1
39	1
10	1
22	1
48	1
12	0
8	1
34	1
32	1
57	1
25	1
21	1
6	1
12	1
17	1
7	1
12	0
48	1
15	1
8	1
48	1
22	1
30	1
15	1
20	1
16	1
12	0
32	1
17	1
16	1
14	1
34	1
35	1
6	1
18	1
35	1
1	1
1	1
1	1
2	1
2	1
3	1
3	1
3	1
3	0
3	1
3	1
3	1
3	1
3	1
4	1
4	1
4	1
5	1
5	1
5	1
5	1
5	1
5	1
5	1
5	1
5	1
6	1
6	1
6	0
6	1
6	1
6	1
6	1
6	1
7	1
7	1
7	1
7	1
7	1
7	0
7	1
7	1
7	1
7	1
7	1
7	1
7	1
7	1
7	1
7	1
7	1
7	1
7	1
7	1
8	1
8	1
8	0
8	1
8	1
8	1
8	1
8	1
8	1
8	1
8	1
8	1
8	1
8	1
8	1
8	1
8	1
8	1
8	1
8	1
8	1
8	1
8	1
8	1
8	1
9	1
9	1
9	1
9	1
9	1
9	1
9	1
9	1
9	1
9	1
9	1
9	1
9	1
9	1
9	1
9	1
9	1
9	1
10	1
10	1
10	1
10	1
10	1
10	1
10	0
10	1
10	1
10	1
10	1
10	1
10	1
10	1
10	1
10	1
10	1
10	0
10	1
10	1
10	1
10	0
10	1
11	1
11	1
11	1
11	1
11	1
11	0
11	1
11	1
11	1
11	1
11	1
11	1
11	1
11	1
11	1
11	1
11	0
11	1
11	1
11	0
11	1
11	1
11	1
11	1
11	1
11	1
11	1
12	0
12	1
12	1
12	1
12	1
12	1
12	1
12	1
12	1
12	1
12	1
12	1
12	1
12	0
12	1
12	1
12	0
12	1
12	1
12	1
12	1
12	1
12	1
12	1
12	0
12	1
12	1
13	1
13	1
13	1
13	1
13	1
13	1
13	1
13	1
13	1
13	1
13	1
13	0
13	1
13	1
13	0
13	1
13	1
13	1
13	1
13	1
13	1
13	1
13	1
13	1
13	1
13	1
13	1
13	1
13	1
13	1
13	1
13	1
13	1
13	1
14	0
14	1
14	1
14	1
14	1
14	1
14	1
14	1
14	0
14	1
14	1
14	1
14	1
14	1
14	1
14	1
14	1
14	1
14	1
14	1
14	1
14	1
14	0
14	1
14	1
14	1
14	1
14	1
14	1
14	1
14	1
14	1
14	1
14	1
14	1
14	1
14	1
14	1
14	1
14	1
14	1
14	1
14	1
14	1
14	1
14	1
14	1
14	1
14	0
14	1
14	1
14	0
14	1
14	1
14	1
14	1
14	1
14	1
15	1
15	1
15	1
15	1
15	1
15	1
15	1
15	1
15	1
15	1
15	1
15	1
15	1
15	1
15	1
15	1
15	1
15	1
15	1
15	0
15	1
15	1
15	1
15	1
15	1
15	1
15	1
15	1
15	1
15	1
15	1
15	1
15	1
15	1
15	1
15	0
15	1
15	1
15	1
15	0
15	1
15	1
15	0
15	1
15	1
15	0
15	1
15	1
15	1
15	1
15	0
15	1
15	1
15	1
15	1
15	1
15	1
15	1
15	1
15	1
15	1
15	1
15	1
15	1
15	1
15	1
15	1
15	1
16	1
16	1
16	1
16	1
16	1
16	1
16	1
16	0
16	0
16	0
16	1
16	1
16	1
16	1
16	0
16	1
16	1
16	1
16	1
16	1
16	1
16	1
16	1
16	1
16	1
16	1
16	1
16	0
16	1
16	1
16	1
16	1
16	1
16	1
16	1
16	1
16	1
16	1
16	1
16	1
16	1
17	0
17	1
17	1
17	1
17	1
17	1
17	1
17	0
17	1
17	1
17	0
17	1
17	1
17	0
17	1
17	1
17	1
17	1
17	0
17	1
17	1
17	0
17	1
17	1
17	1
17	1
18	1
18	1
18	1
18	1
18	1
18	1
18	1
18	1
18	1
18	1
18	1
18	1
18	1
18	1
18	1
18	1
18	1
18	1
18	1
18	0
18	1
18	1
18	1
18	0
18	1
18	1
18	1
18	1
18	1
18	1
18	1
18	1
18	1
18	1
18	0
18	1
18	0
18	1
18	0
18	1
18	0
18	1
18	1
18	1
18	0
18	1
18	1
18	1
18	1
18	1
18	1
18	1
18	1
18	1
18	1
19	1
19	1
19	1
19	1
19	1
19	1
19	1
19	1
19	0
19	1
19	1
19	1
19	1
19	0
19	1
19	1
19	1
19	1
19	1
19	1
19	1
19	1
19	1
19	1
19	1
19	1
19	1
19	1
19	1
19	1
19	1
19	1
19	1
19	1
19	1
19	1
19	1
19	0
19	1
19	1
19	1
19	1
19	1
19	1
19	1
19	1
19	1
19	1
19	1
19	1
19	1
19	1
19	1
19	1
19	0
19	1
19	1
19	1
20	1
20	1
20	1
20	1
20	0
20	1
20	1
20	1
20	1
20	1
20	1
20	0
20	1
20	1
20	1
20	1
20	1
20	1
20	0
20	1
20	1
20	1
20	1
20	1
20	1
20	1
20	1
20	1
20	1
20	1
20	0
20	1
20	1
20	1
20	1
21	1
21	1
21	1
21	1
21	1
21	1
21	0
21	1
21	1
21	1
21	1
21	1
21	1
21	1
21	1
21	1
21	1
21	1
22	1
22	1
22	1
22	1
22	0
22	1
22	1
21	0
21	1
21	1
21	1
21	1
21	0
21	0
21	1
21	1
21	1
21	1
21	1
21	1
21	1
21	1
22	1
22	1
22	1
22	1
22	1
22	1
22	1
22	1
22	1
22	0
22	1
22	1
22	1
22	1
22	1
22	1
22	1
23	1
23	1
23	1
23	1
23	1
23	1
23	1
23	1
23	1
23	1
23	1
23	1
24	1
24	1
24	0
24	0
24	1
24	1
24	1
24	1
24	1
24	1
24	1
24	1
24	1
24	1
24	0
24	1
24	1
24	1
24	1
24	0
24	1
24	0
24	1
24	1
24	1
24	1
24	1
24	1
24	1
24	1
24	1
24	1
24	1
24	1
24	1
24	1
24	1
24	1
24	1
24	1
24	0
24	1
24	1
25	1
25	1
25	1
25	1
25	1
25	1
25	1
25	1
25	1
25	1
25	0
25	1
25	1
25	1
25	1
25	1
25	1
25	1
25	1
25	1
25	1
25	1
25	1
25	1
25	1
25	0
25	1
25	1
25	0
25	1
25	1
25	1
25	1
25	1
25	1
25	1
25	1
25	1
26	1
26	1
26	0
26	1
26	1
26	1
26	1
26	1
26	1
26	1
26	1
26	1
26	1
26	1
26	1
26	1
26	1
26	1
26	1
26	1
26	1
26	1
26	1
26	1
26	1
26	1
26	1
26	1
26	1
26	0
26	1
26	1
26	1
26	1
26	1
26	1
26	1
26	1
26	1
26	1
26	1
26	1
26	0
26	1
26	1
26	1
26	1
26	1
26	1
26	1
26	1
26	0
26	1
26	1
26	1
26	1
26	1
26	1
26	1
26	1
26	1
26	1
26	1
26	1
26	1
26	1
26	1
26	1
26	1
26	1
26	1
26	1
26	1
26	1
26	1
26	1
27	1
27	1
27	0
27	1
27	1
27	1
27	1
27	1
27	1
27	0
27	1
27	0
27	1
27	1
27	1
27	1
27	1
27	1
27	1
27	1
27	1
27	1
27	1
27	1
27	1
27	1
27	1
27	1
27	1
27	1
27	0
28	1
28	0
28	1
28	1
28	1
28	1
28	1
28	0
28	1
28	1
28	1
28	0
29	1
29	1
29	1
29	1
29	1
29	1
29	1
29	1
29	1
29	1
29	1
29	1
29	1
29	1
29	1
29	1
29	1
29	1
29	1
29	1
29	1
29	1
29	1
29	1
29	1
29	1
29	1
29	1
29	1
29	1
29	1
29	1
29	1
29	1
29	1
29	0
29	1
29	1
30	1
30	1
30	1
30	1
30	1
30	1
30	1
30	1
30	1
30	1
30	1
30	1
30	1
30	1
30	1
30	0
30	1
30	1
30	1
30	1
30	1
30	1
30	1
30	1
30	1
30	1
30	1
30	0
30	1
30	0
30	1
30	1
30	1
30	1
30	1
30	1
30	1
30	1
30	1
30	1
30	1
30	1
30	1
30	1
30	1
30	1
30	0
30	1
31	1
31	1
31	1
31	1
31	1
31	1
31	1
31	1
31	0
31	1
31	1
31	1
31	1
31	1
31	1
31	1
31	1
31	1
31	1
31	1
31	0
31	1
31	1
31	1
31	1
31	1
31	1
31	1
31	1
31	1
31	1
31	1
31	1
31	1
31	1
31	1
31	1
31	1
31	1
31	1
31	1
31	1
31	1
31	1
31	1
31	1
31	1
31	1
31	1
31	0
31	1
31	1
31	1
31	1
31	0
31	1
31	1
31	1
31	0
31	1
31	1
31	1
31	1
31	1
31	1
31	1
31	1
31	1
31	0
31	1
31	1
32	0
32	1
32	0
32	1
32	1
32	1
32	1
32	1
32	1
32	1
32	1
32	0
32	1
32	1
32	1
32	1
32	1
32	1
32	1
32	1
32	1
32	1
32	1
32	1
32	1
32	1
32	1
32	1
32	1
32	1
32	1
32	1
32	1
32	1
32	1
32	1
32	1
32	1
32	1
32	1
32	1
32	1
32	0
32	0
32	1
32	0
32	1
32	1
32	0
32	1
32	1
32	1
32	1
32	1
32	0
32	1
32	1
32	1
32	1
32	1
32	1
33	1
33	0
33	1
33	1
33	1
33	1
33	1
33	1
33	1
33	1
33	0
33	1
33	0
33	0
33	0
33	1
33	1
33	0
33	0
33	0
33	1
33	1
33	0
33	1
33	1
33	1
33	1
33	1
33	1
33	0
33	1
33	1
33	1
33	1
33	1
33	1
33	1
33	1
33	1
33	1
33	0
33	1
33	1
33	1
33	1
33	0
33	0
34	1
34	1
34	1
34	1
34	0
34	1
34	1
34	1
34	1
34	1
34	1
34	1
34	1
34	0
34	1
34	1
34	1
34	1
34	0
34	0
34	1
34	0
34	1
34	1
34	1
34	1
34	1
34	1
34	1
34	1
34	1
34	1
34	1
34	1
34	1
34	1
34	1
34	1
34	0
35	1
35	1
35	1
35	1
35	1
35	1
35	1
35	0
35	1
35	1
35	1
35	1
35	1
35	1
35	1
35	0
35	1
35	1
35	1
35	1
35	1
35	0
35	1
35	1
35	1
35	0
35	1
35	1
35	1
35	0
35	1
35	1
35	1
35	1
35	0
35	1
35	0
35	1
35	0
35	1
36	0
36	1
36	1
36	1
36	1
36	1
36	0
36	1
36	1
36	1
36	1
36	1
36	1
36	1
36	1
36	1
36	1
36	1
36	1
36	1
36	0
36	1
36	1
36	1
36	1
36	1
36	0
36	1
36	1
36	1
36	1
36	1
36	1
36	1
36	1
36	1
36	1
36	1
36	1
36	1
36	1
36	1
36	1
36	1
36	1
37	1
37	1
37	1
37	1
37	1
37	0
37	1
37	1
37	1
37	1
37	1
37	0
37	1
37	1
37	1
37	0
37	0
37	1
37	1
37	1
37	1
37	1
37	1
37	1
37	1
37	1
37	1
37	1
37	1
37	1
37	1
37	1
37	0
37	1
37	1
37	1
37	1
37	1
37	1
38	1
38	1
38	1
38	1
38	1
38	1
38	1
38	1
38	1
38	1
38	0
38	0
38	1
38	1
38	1
38	0
38	1
38	0
38	1
38	1
38	1
38	1
38	1
38	1
38	1
38	1
38	1
38	1
38	1
38	1
38	1
38	1
38	0
38	1
38	1
38	1
38	0
38	1
38	1
39	1
39	0
39	1
39	1
39	1
39	1
39	1
39	0
39	1
39	1
39	1
39	1
39	0
39	1
39	1
39	1
39	0
39	1
39	0
39	1
39	1
39	1
39	1
40	1
40	1
40	1
40	1
40	0
40	1
40	1
40	1
40	1
40	1
40	1
40	1
40	1
40	0
40	1
40	1
40	1
40	0
40	1
40	1
40	1
40	1
40	1
40	1
40	0
40	1
40	1
40	1
40	1
40	1
40	1
41	0
41	1
41	1
41	1
41	0
41	1
41	1
41	1
41	1
41	1
41	1
41	1
41	1
41	1
41	0
41	1
41	1
41	1
41	1
41	0
41	1
41	1
41	1
41	1
41	1
41	1
41	0
41	1
41	1
41	1
41	1
41	0
41	1
41	1
41	1
41	1
41	1
41	1
41	0
41	0
41	1
41	1
41	1
41	1
41	1
41	1
41	1
42	1
42	1
42	1
42	1
42	1
42	1
42	0
42	1
42	1
42	1
42	1
42	1
42	1
42	0
42	1
42	1
42	1
42	1
42	1
42	1
42	1
42	1
42	1
42	1
42	1
42	0
43	1
43	1
43	1
43	1
43	1
43	1
43	1
43	1
43	0
43	1
43	1
43	1
43	0
43	1
43	1
43	1
43	1
43	1
43	1
43	1
43	1
43	1
43	1
43	1
43	1
43	0
43	1
43	1
43	1
43	1
43	1
43	1
43	1
44	1
44	1
44	1
44	1
44	1
44	1
44	1
44	1
44	1
44	1
44	1
44	1
44	1
44	1
44	0
44	1
44	1
44	1
44	1
44	1
44	1
44	1
44	1
44	1
44	1
44	1
44	1
44	1
44	1
44	1
44	1
45	1
45	1
45	1
45	1
45	1
45	1
45	0
45	0
45	1
45	1
45	1
45	1
45	1
45	1
45	1
45	1
45	1
45	1
45	0
45	1
45	1
45	1
45	1
45	1
45	1
45	0
45	0
45	1
45	1
45	1
45	1
45	1
45	1
46	1
46	1
46	1
46	1
46	1
46	1
46	1
46	0
46	1
46	1
46	1
46	1
46	0
46	1
46	1
46	1
46	1
46	1
46	1
46	1
46	0
46	1
46	1
46	1
46	1
46	1
46	1
46	1
47	1
47	1
47	1
47	1
47	1
47	1
47	1
47	1
47	1
47	0
47	1
47	1
47	1
47	1
47	1
47	1
47	1
47	1
47	1
47	1
47	0
47	0
47	1
47	1
47	0
48	1
48	1
48	1
48	1
48	1
48	1
48	1
48	1
48	1
48	1
48	1
48	1
48	1
48	0
48	1
48	1
48	0
48	0
48	1
48	0
48	1
48	1
48	1
48	1
48	1
48	1
48	0
48	1
48	1
48	1
48	1
48	0
48	1
48	1
48	1
48	1
48	1
48	1
48	1
49	1
49	1
49	1
49	1
49	1
49	1
49	1
49	1
49	1
49	1
49	1
49	1
49	1
49	1
49	1
49	0
49	1
49	1
49	0
50	1
50	1
50	1
50	1
50	1
50	0
50	0
50	1
50	0
50	1
50	1
50	1
50	0
50	1
51	1
51	1
51	1
51	0
51	1
51	1
51	1
51	1
51	0
51	1
51	1
51	0
51	1
51	1
51	1
51	1
51	1
51	1
51	0
51	1
51	1
51	1
51	1
51	0
51	1
51	1
51	1
51	1
51	1
51	1
52	1
52	1
52	1
52	1
52	1
52	1
52	1
52	1
52	1
52	1
52	1
52	1
52	0
52	1
52	1
52	1
52	1
52	1
52	1
52	0
52	0
52	0
52	1
53	1
53	1
53	1
53	1
53	1
53	0
53	1
53	1
53	0
53	1
53	1
53	1
53	1
53	1
53	1
53	1
53	1
53	1
54	1
54	0
54	1
54	1
54	1
54	1
54	1
54	1
54	1
54	0
54	1
54	1
54	1
54	1
54	0
54	1
54	1
54	1
54	0
54	1
54	1
55	1
55	1
55	1
55	1
55	1
55	1
55	1
55	1
55	1
55	1
55	1
55	1
55	1
55	0
55	1
55	0
55	0
55	1
56	1
56	1
56	1
56	1
56	0
56	0
56	1
56	1
56	1
56	1
56	0
56	1
56	1
56	1
56	1
56	1
56	1
56	1
57	1
57	0
57	1
57	1
57	1
57	0
57	1
57	1
57	1
57	1
57	1
57	0
58	1
58	1
58	1
58	1
58	1
58	1
58	1
58	0
58	1
59	1
59	1
59	1
59	1
59	1
59	1
59	1
59	0
59	1
59	1
60	1
60	1
60	1
60	1
60	1
60	1
60	1
60	1
60	1
60	1
60	1
60	0
60	1
60	1
60	1
60	1
60	1
60	0
60	0
60	1
60	0
61	1
61	1
61	1
61	0
61	1
61	1
61	1
61	1
61	1
62	1
62	1
62	1
62	1
62	1
62	1
62	0
62	1
62	1
62	1
62	1
62	1
62	1
62	1
62	1
62	0
63	1
63	1
63	1
63	1
63	1
63	1
63	1
63	0
63	1
63	1
63	1
63	0
63	1
63	1
63	1
64	1
64	0
64	1
64	1
64	1
64	1
65	1
65	1
65	1
65	0
65	1
65	1
65	1
65	1
65	1
65	1
65	1
66	1
66	1
66	1
66	1
67	1
67	1
67	0
67	1
67	1
[truncated: 483 more rows]

## Sheet: Fig 2B
HBD1				HBD2				HBD3				HBD4				HD-5				HD-6
Ectocervix/TZ	LSIL	HSIL	SCC	Ectocervix/TZ	LSIL	HSIL	SCC	Ectocervix/TZ	LSIL	HSIL	SCC	Ectocervix/TZ	LSIL	HSIL	SCC	Ectocervix/TZ	LSIL	HSIL	SCC	Ectocervix/TZ	LSIL	HSIL	SCC
0.6373	1.1775	0.03397	0.0177	0.0544	0.08906	0.01639	0.001	0.08706	0.406	0.06489	0.0284	0.1892	0.06213	0.0198	0.00698	0.00896	0.000854	0.000684	0.00047	0.00515	0.001698	0.000591	2.7e-05
5.1358	1.7241	0.07593	0.0974	0.0249	0.0834	0.03635	0.0115	0.02466	0.03173	0.3469	0.3816	0.712	0.07275	0.003	0.06878	0.00508	0.00493	0.00040569	0.000842	0.00282	0.000257	0.003635	0.000156
0.078	2.3109	0.06664	0.0147	0.1684	0.006759	0.00694	0.0017	0.15987	0.04845	0.47326	0.21111	0.1567	0.02691	0.0442	0.00353	0.001294	0.0004563	0.00073	0.00134	0.00518	0.00096	0.000679	0.00027
2.2483	1.4452	0.181	0.0122	0.2269	0.00249	0.005473	0.0019	0.16113	0.08762	0.081103	0.257	0.06417	0.052	0.0127	0.02397	0.00854	0.000396	0.000286	0.001058	0.00398	0.0004763	0.000353	0.001114
0.2606	0.8147	1.7039	0.2398	0.3121	0.06896	0.009588	0.0529	0.01638	0.02079	0.05	0.02698	0.05743	0.005726	0.03224	0.01743	0.00249	0.0007684	0.000462	0.000308	0.00102	0.0007171	0.000261	9.2e-05
1.0387	0.1484	0.730061	0.3923	0.0286	0.0515	0.005455	0.002	0.11259	0.0875607	0.327754	0.0178	0.09202	0.06167	0.029975	0.0409	0.0031	0.000387	0.00134629	0.00013	0.00086	0.00434376	0.0011639	0.000191
1.5035	1.60345	0.3029	0.1593	0.039	0.030899	0.0211	0.0004	0.10199	0.01278	0.18183	0.02161	0.06643	0.013454	0.0902	0.009266	0.00356	0.003	0.0012	0.00023	0.00111	0.00052	0.00178	7.8e-05
4.0121	0.032	0.0309	0.1661	0.0079	0.0011	0.003687	0.01166	0.18117	0.0561	0.113	0.20774	0.06552	0.002	0.0097	0.03253	0.00138	0.0005	0.00024	0.00035	0.00171	0.00097	0.00068	0.00297
0.0352	0.0212	1.0837	0.0043	0.0526	0.00604	0.00142	0.02333	0.21672	0.04039	0.0244	0.03784	0.0366	0.00647	0.0045	0.00579	0.0006	0.00148	0.0006	0.0002449	0.0031	0.0017	0.000162	0.000215
0.6029	1.0124	0.0514	0.048	0.0822316	0.009487	0.05089	0.0597	0.014698	0.013791	0.04037	0.02238	0.0939547	0.0102	0.0007	0.01096	0.0024	0.00016	0.000799328	0.000242	0.00241	0.00014	0.001464	0.001756
0.238341			0.395	0.2031			0.02406	0.0135854			0.9965	0.0131			0.09933	0.00490526			0.0001446	0.00273502			0.006075
			0.4269				0.07397				0.699				0.00851				0.00014456				0.00104952
			1.3134				0.08159				0.0763061				0.0252895				7.1e-05				0.001251

## Sheet: Fig 2C
SLPI				S100A7				Elafin
Ectocervix/TZ	LSIL	HSIL	SCC	Ectocervix/TZ	LSIL	HSIL	SCC	Ectocervix/TZ	LSIL	HSIL	SCC
23.1029	20.2134	4.94819	1.04972	0.950625	2.0168	2.0555	0.295248	0.2059	0.0442	0.014	0.5768
2.80889	51.3553	8.48521	2.53151	2.18859	7.9366	0.22148	0.624165	1.1567	0.9447	0.0699	0.1096
8.05564	7.4031	4.3235	0.882703	14.8254	7.18187	0.544	0.28322	0.9931	0.6318	0.06853	0.1166
7.1602	11.5557	14.1676	0.678302	2.47941	4.865	1.47164	2.60268	0.8236	0.08971	0.283	0.0152
79.0631	7.18187	0.83821	1.81504	6.19026	9.336	0.22443	6.21479	1.434	0.4607	0.6307	0.0679
4.82323	17.5048	18.4525	8.57419	11.0809	8.561	1.0055	0.238159	3.0951	0.0614	0.31658	0.0743
6.86852	49.2023	3.1044	31.5594	9.00047	7.0065	3.078	4.39237	4.8906	0.17332	0.3279	0.1661
1.50525	6.82369	2.93792	10.8528	1.62677	21.187	0.3654	4.21344	1.9453	0.0245	0.098	0.1166
7.92346	4.212	8.2034	18.9383	5.8553	1.7589	1.028	1.53072	0.5141	0.09057	0.2112	0.08326
21.0238	5.247	1.289	6.72281	51.2689	4.20875	1.875	0.88657	0.4444	0.02189	0.064	0.09521
55.1289			9.36049	28.4735			0.40666	8.578			0.05669
			0.9845				0.847				0.8766
			3.95478				0.49				0.802708

## Sheet: Fig 2D
SLPI						S100A7						Elafin
Control		LPS		TNF alpha		Control		LPS		TNF alpha		Control		LPS		TNF alpha
CTRL	E6E7	CTRL	E6E7	CTRL	E6E7	CTRL	E6E7	CTRL	E6E7	CTRL	E6E7	CTRL	E6E7	CTRL	E6E7	CTRL	E6E7
0.49284	0.005661	0.45954	0.00999	0.64602	0.029304	0.344355	5.37483e-06	0.52311	3.50939e-06	0.722015	1.45326e-05	0.474977	0.00213127	0.599406	0.00200933	5.07254	0.00650574
1.70486	0.08658	1.7982	0.0999	2.0642	0.11988	1.05631	3.4491e-06	0.545742	1.72455e-06	0.327104	1.45326e-05	0.889587	0.00594515	2.16735	0.00254332	4.06509	0.0375753
0.8415	0.015318	0.7326	0.010656	1.2988	0.0051948	2.03123	7.81485e-06	1.98742	4.1352e-06	1.78532	8.73144e-06	0.534377	0.0502731	1.20241	0.0427163	7.70572	0.0134703
0.95922	0.033691	0.93029	0.02947	0.75187	0.029	0.571204	1.91095e-05	0.479516	7.57486e-06	0.485459	8.0162e-06	2.10098	0.00879518	4.13469	0.00999851	14.6325	0.0117266
HBD1						HBD2						HBD3
Control		LPS		TNF alpha		Control		LPS		TNF alpha		Control		LPS		TNF alpha
CTRL	E6E7	CTRL	E6E7	CTRL	E6E7	CTRL	E6E7	CTRL	E6E7	CTRL	E6E7	CTRL	E6E7	CTRL	E6E7	CTRL	E6E7
0.596704	0.186719	0.348707	0.0651935	0.236653	0.0861383	0.430943	0.976417	0.782179	0.795851	3.65842	2.123	0.255543	0.117733	0.389535	0.155889	3.17118	0.651101
1.3804	0.0719901	1.44903	0.0758316	1.16796	0.106501	0.724757	0.295365	1.80321	0.265277	4.59661	0.489904	1.86288	1.95475	4.27074	0.490929	4.30748	2.31064
0.613479	0.092394	0.478001	0.0564823	0.241499	0.0618082	1.42461	1.23163	3.78499	1.59723	6.11796	2.31429	0.552115	0.00470558	2.2859	1.14098	2.99804	0.0928159
1.40941	0.0200121	1.04253	0.00785058	1.1843	0.00907348	1.41968	0.907878	5.60055	0.856155	11.5149	0.534244	1.33024	0.7539	1.98056	0.68702	3.1783	0.8751
HBD4						HD-5						HD-6
Control		LPS		TNF alpha		Control		LPS		TNF alpha		Control		LPS		TNF alpha
CTRL	E6E7	CTRL	E6E7	CTRL	E6E7	CTRL	E6E7	CTRL	E6E7	CTRL	E6E7	CTRL	E6E7	CTRL	E6E7	CTRL	E6E7
0.444137	0.0477998	2.03874	0.0545282	2.28681	0.377133	0.822362	0.216561	4.13181	0.131019	0.356715	0.10423	0.373125	1.00912	2.40279	0.113655	1.38786	1.21263
0.519754	0.221925	1.16728	0.0389603	2.17232	0.789027	0.981354	1.22175	7.85083	0.46906	2.27411	1.12576	0.670232	1.03176	7.29917	1.34573	2.60412	0.084362
2.1946	0.385417	2.27922	1.90709	5.39737	1.61121	1.15897	0.0621908	15.6506	1.01111	2.49352	0.862898	0.402687	0.0162629	2.29073	0.028611	1.11634	0.34179
0.841194	0.85031	2.61187	1.33207	3.11009	0.97207	1.03731	0.650067	10.2141	7.02142	8.22884	1.84726	2.55395	0.6634	3.9542	1.95168	1.90375	0.557042

## Sheet: Fig 2F
SLPI				S100A7				Elafin				HBD1				HBD2				HBD3				HBD4				HD-5				HD-6
Ectocervix/TZ	LSIL	HSIL	SCC	Ectocervix/TZ	LSIL	HSIL	SCC	Ectocervix/TZ	LSIL	HSIL	SCC	Ectocervix/TZ	LSIL	HSIL	SCC	Ectocervix/TZ	LSIL	HSIL	SCC	Ectocervix/TZ	LSIL	HSIL	SCC	Ectocervix/TZ	LSIL	HSIL	SCC	Ectocervix/TZ	LSIL	HSIL	SCC	Ectocervix/TZ	LSIL	HSIL	SCC
4	6	3	5	6	3	0	2	4	0	0	0	3	0	0	0	6	3	3	0	3	4	2	0	2	4	4	0	9	1	9	6	3	3	4	6
5	1	3	3	8	3	4	0	3	4	0	0	9	1	6	0	9	2	0	2	4	2	5	4	3	5	4	2	6	3	6	9	3	4	4	2
6	9	1	2	6	9	4	0	5	3	0	1	2	0	1	3	3	1	0	5	4	1	5	6	4	6	3	3	7	1	4	5	7	1	7	2
6	5	6	1	6	6	6	1	7	3	1	3	0	0	2	0	5	1	2	4	3	4	3	1	4	2	0	1	7	7	1	9	9	7	4	9
5	6	6	3	8	4	7	4	9	2	2	0	3	0	1	1	9	1	5	3	1	1	3	3	4	1	0	2	5	3	0	4	4	3	1	3
6	4	7	1	9	7	5	4	8	3	1	0	1	3	0	0	9	3	4	4	5	2	6	1	3	0	1	0	4	1	0	3	7	5	7	1
7	5	5	5	6	8	1	3	7	3	4	1	4	6	3	0	5	3	3	1	4	1	3	7	7	1	5	0	3	0	1	2	7	4	3	0
7	6	4	8	9	4	0	2	8	9	2	2	1	2	0	3	7	3	0	2	5	2	3	6	7	5	2	4	5	1	4	1	9	8	7	4
9	6	5	1	7	7	3	0	4	3	4	2	3	1	1	1	7	6	1	3	6	5	4	4	2	3	1	4	6	1	4	2	9	3	6	4
9	9	9	2	4	6	4	0	6	3	1	0	0	0	6	3	9	6	6	4	1	3	5	3	4	4	3	4	7	1	3	3	6	0	2	5
6	5	2	3	7	3	2	1	4	7	6	1	3	0	1	0	9	7	3	2	2	2	5	6	3	2	4	4	8	3	2	3	6	6	1	4
3	6	5	3	9	5	3	2	3	6	3	2	6	6	4	0	5	4	1	2	4	4	5	5	6	1	2	4	9	2	1	2	3	5	3	3
5	4	8	5	9	6	2	2	6	4	0	5	1	1	0	1	6	2	0	3	5	1	3	4	3	1	1	3	7	1	3	2	6	3	5	3
6	5	3	5	9	3	3	1	4	2	6	2	0	0	1	4	9	1	2	4	3	1	3	3	5	2	2	2	5	4	3	4	6	4	6	5
7	3	1	2	7	4	3	4	7	5	3	3	3	3	2	1	8	6	4	5	4	4	2	2	2	5	2	1	6	6	3	5	7	5	6	5
7	6	2	3	6	6	6	6	7	3	3	6	6	1	1	1	9	5	0	5	1	3	3	3	4	2	3	0	6	6	6	6	5	3	9	9
9	4	6	6	5	3	3	6	8	6	3	6	3	3	1	2	3	3	3	3	5	5	6	4	3	3	6	2	6	1	9	3	6	4	6	6
9	2	2	3	7	5	1	3	4	3	6	3	0	0	0	1	6	6	6	3	3	4	4	2	7	3	3	3	3	3	0	0	3	3	3	0
3	2	4	5	8	6	6	3	3	3	3	3	6	3	1	1	9	4	3	1	3	4	3	6	1	3	2	3	4	3	0	5	4	6	0	0
4	3	4	6	3	5	1	6	6	3	0	3	7	4	2	2	5	3	0	0	3	3	0	0	4	4	0	1	2	3	1	2	6	0	0	3
		3				3				1				0				3				0				1				3				0
		2				0				3				1				4				1				3				4				6
		5				3				5				1				6				0				3				6				1
		6				6				4				0				0				4				1				2				6
		3				1				3				1				1				3				1				1				3

## Sheet: Fig 3A
HBD2				HBD3				HBD4				Elafin				HD-5				HD-6
siGL3		sip65		siGL3		sip65		siGL3		sip65		siGL3		sip65		siGL3		sip65		siGL3		sip65
TNF alpha -	TNF alpha +	TNF alpha -	TNF alpha +	TNF alpha -	TNF alpha +	TNF alpha -	TNF alpha +	TNF alpha -	TNF alpha +	TNF alpha -	TNF alpha +	TNF alpha -	TNF alpha +	TNF alpha -	TNF alpha +	LPS -	LPS +	LPS -	LPS +	LPS -	LPS +	LPS -	LPS +
0.62	7.7	1.15	2.54	1.29	4.91	1.21	1.31	0.63	4.63	0.91	1.36	0.9	5.28	0.57	1.29	1.27	3.4	0.78	1.11	1.24	2.87	0.93	0.49
1.49	4.34	0.83	1.8	0.73	2.57	0.75	1.84	1.39	2.71	0.79	1.71	1.13	3.48	1.51	2.12	0.84	5.95	1.47	1.39	0.85	2.61	1.09	1.27
0.89	8.01	1.02	4.02	0.98	3.06	1.04	1.23	0.98	2.51	1.3	1.22	0.97	6.08	0.92	3.06	0.89	3.15	0.75	2.1	0.91	2.99	0.98	1.91

[truncated: 45 more sheets: Fig 3B, Fig 3C, Fig 3E, Fig 3F, Fig 3H, Fig 3I, Fig 3J, Fig 3K, Fig 3L, Fig 4A, Fig 4B, Fig 4C, Fig 4D, Fig 4G, Fig 4H, Fig 4I, Fig 4K, Fig 4L, Fig 4M, Fig 4N …]
